# Supplementary material for: Investigation of the Membrane Fluidity Regulation of Fatty Acid Intracellular Distribution by Fluorescence Lifetime Imaging of Novel Polarity Sensitive Fluorescent Derivatives
Source: Int J Mol Sci. 2021 Mar 18;22(6):3106. doi: 10.3390/ijms22063106 (PMC8002861; doi:10.3390/ijms22063106)
Supplement: Supplementary file 1 [file ijms-22-03106-s001.zip]

Archive with 1 entries (1 files):
- FAderivatives_ijms-Supplementary.docx
